# Supplementary material for: Safety and Immunogenicity of Homologous and Heterologous Adenoviral-Vectored and mRNA COVID-19 Vaccine Regimens in Radiotherapy Patients
Source: Vaccines (Basel). 2023 Jun 23;11(7):1135. doi: 10.3390/vaccines11071135 (PMC10383644; doi:10.3390/vaccines11071135)
Supplement: Supplementary file 1 [file vaccines-11-01135-s001.zip]

Archive with 1 entries (1 files):
- vaccines-2288079-supplementary.pdf
